# Supplementary material for: Does Microbiome Matter in Chronic Intestinal Failure Due to Type 1 Short Bowel Syndrome in Adults?
Source: Nutrients. 2024 Jul 16;16(14):2282. doi: 10.3390/nu16142282 (PMC11280028; doi:10.3390/nu16142282)
Supplement: Supplementary file 1 [file nutrients-16-02282-s001.zip]

Archive with 1 entries (1 files):
- nutrients-3073750-supplementary.pdf
